# Supplementary material for: Berberine Targets PKM2 to Activate the t-PA-Induced Fibrinolytic System and Improves Thrombosis
Source: Pharmaceuticals (Basel). 2024 Sep 17;17(9):1219. doi: 10.3390/ph17091219 (PMC11434879; doi:10.3390/ph17091219)
Supplement: Supplementary file 1 [file pharmaceuticals-17-01219-s001.zip]

Archive with 1 entries (1 files):
- pharmaceuticals-3149067-supplementary.pdf
